# Supplementary material for: Structural determinants of SlpA-mediated phage recognition in Clostridioides difficile
Source: PLoS Pathog. 2025 Nov 26;21(11):e1013724. doi: 10.1371/journal.ppat.1013724 (PMC12680318; doi:10.1371/journal.ppat.1013724)
Supplement: S1 Table — (S1_Table.XLSX) [file ppat.1013724.s009.xlsx]

## Sheet: S1 Table_Adsoprtion data
S4 Table. Adsorption data.
SLCT	4	4△D2	H4	6	6△D2	L6/H4	L4/H6	8	8△D2	H8	L8/H4	L4/H8	10	10△D2	L10/H4	L4/H10	11	L11/H4	L4/H11
phiCD38-2	92.9 ± 1.7	5.6 ± 8	39.8 ± 10.8	8 ± 13.9	1.4 ± 2.4	8 ± 9.6	13.2 ± 16.3	0 ± 0	0 ± 0	27.0 ± 10.8	16.3 ± 19.3	35.4±41	0 ± 0	0 ± 0	14.9 ± 27.2	43.1 ± 51	97.5 ± 0.7	14.6 ± 29.2	33 ± 38.3
phiCD111	65 ± 8.5	44 ± 19	0 ± 0	0 ± 0	1.0 ± 1.79	1.4 ± 2.4	5.2 ± 8.9	0 ± 0	0.9 ± 1.5	0 ± 0	0 ± 0	1.4±2.4	0 ± 0	0 ± 0	10.4 ± 9.4	4.2 ± 7.3	0	18.6 ± 37.2	0.9 ± 1.6
phiCD146	81 ± 6.7	3.6 ± 5.1	30.4 ± 19.5	3.4 ± 5.9	6.8 ± 11.8	9.2 ± 12.5	35.3 ± 15.2	6.6 ± 8.1	6.4 ± 11.1	18 ± 14	11.7 ± 11.1	22.0±18.5	5.1 ± 8.8	8 ± 13.9	7.3 ± 12.3	16.1 ± 22.1	98.5 ± 0.5	16.4 ± 19.1	22.3 ± 28
phiCD508	0 ± 12.8	20.7 ± 30.8	21.4 ± 20.1	47 ± 19	24.3 ± 12.3	0 ± 0	16.8 ± 15.3	11.3 ± 0.2	43.2 ± 24.7	22 ± 19.8	8 ± 13.8	15.8±15.9	87.7 ± 0.4	99.5 ± 1	0 ± 0	2.6 ± 2.3	24.5 ± 10.6	0 ± 0	12.5 ± 11
phiMMP02	16	12.6 ± 21.4	11.1 ± 19.2	50.3 ± 24	7.6 ± 7	45.3 ± 42.2	22 ± 21.7	85.3 ± 4.1	10.9 ± 6	22.6 ± 21.5	32.7 ± 31.4	24±22.2	74.8 ± 6.1	99.6 ± 1	19.3 ± 25.1	7.4 ± 8.3	15.5 ± 8.4	12.3 ± 14.2	16.7 ± 10
phiMMP03	0	31.4 ± 8.3	35 ± 23.5	80.5 ± 8.2	13.6 ± 12.6	59.6 ± 4.3	27.8 ± 6.6	53.1 ± 8	0 ± 0	35.9 ± 19.7	22.9 ± 19	14.3±22.1	86.7 ± 5.1	97.7 ± 1	0 ± 0	0 ± 0	26.0 ± 9.9	5.7 ± 10	4.6 ± 8
phiMMP04	0	4.5 ± 7.8	24.6 ± 17.4	3.9 ± 6.7	13.5 ± 12.4	5.6 ± 9.6	8.6 ± 11.9	96.8 ± 0.3	92.9 ± 2	99.8 ± 0.4	0 ± 0	100 ± 0	0 ± 0.3	5 ± 8.6	15.9 ± 25	24.7 ± 25.2	10.8 ± 18.7	20.4 ± 21.7	11.3 ± 8.4
	Infection
