# Supplementary material for: Structural determinants of SlpA-mediated phage recognition in Clostridioides difficile
Source: PLoS Pathog. 2025 Nov 26;21(11):e1013724. doi: 10.1371/journal.ppat.1013724 (PMC12680318; doi:10.1371/journal.ppat.1013724)
Supplement: S2 Table — (S2_Table.XLSX) [file ppat.1013724.s010.xlsx]

## Sheet: S2 Table_R20291△slpA_SNPs
S1 Table. SNPs detected in R20291 △slpA.
Position	Reference base	Alternative base	Consequence	Gene	Function	Codon change	Amino acid change	Also present in…
265327	G	T	missense variant	CDR20291_0206	putative transcription antiterminator	GAT/TAT	D/Y	-
940264	T	C	missense variant	CDR20291_0769	putative membrane-associated CAAX amino terminal protease	TCT/CCT	S/P	-
1340128	T	A	missense variant	codY	GTP-sensing transcriptional pleiotropic repressor	TAC/AAC	Y/N	All strains
1403152	G	T	missense variant	xerD2	putative tyrosine recombinase	GAT/TAT	D/Y	-
1568676	C	A	missense variant	CDR20291_1323	putative ruberythrin	CAA/AAA	Q/K	All strains
2235737	CT	C	frameshift variant	CDR20291_1913	putative membrane protein	AAA/AA	K/X	All strains
2772178	CT	C	frameshift variant	CDR20291_2368	putative competence membrane protein (pseudogene)	AGA/GA	R/X	All strains
3292465	T	C	missense variant	CDR20291_2781	GntR-family transcriptional regulator	ATA/ATG	I/M	All strains
