# Supplementary material for: Structural determinants of SlpA-mediated phage recognition in Clostridioides difficile
Source: PLoS Pathog. 2025 Nov 26;21(11):e1013724. doi: 10.1371/journal.ppat.1013724 (PMC12680318; doi:10.1371/journal.ppat.1013724)
Supplement: S3 Table — (S3_Table.XLSX) [file ppat.1013724.s011.xlsx]

## Sheet: S3 Table_FM2.5_SNPs
S2 Table. SNPs detected in FM2.5.
Position	Reference base	Alternative base	Mutation type	Gene	Function	Codon change	Amino acid change	Also present in…
1340128	T	A	missense variant	codY	GTP-sensing transcriptional pleiotropic repressor	TAC/AAC	Y/N	All strains
1568676	C	A	missense variant	CDR20291_1323	putative ruberythrin	CAA/AAA	Q/K	All strains
2235737	CT	C	frameshift variant	CDR20291_1913	putative membrane protein	AAA/AA	K/X	All strains
2772178	CT	C	frameshift variant	CDR20291_2368	putative competence membrane protein (pseudogene)	AGA/GA	R/X	All strains
3164166	C	CT	frameshift variant	slpA	cell surface protein (S-layer precursor protein)	-/A	-/X	-
3292465	T	C	missense variant	CDR20291_2781	GntR-family transcriptional regulator	ATA/ATG	I/M	All strains
