# Supplementary material for: Structural determinants of SlpA-mediated phage recognition in Clostridioides difficile
Source: PLoS Pathog. 2025 Nov 26;21(11):e1013724. doi: 10.1371/journal.ppat.1013724 (PMC12680318; doi:10.1371/journal.ppat.1013724)
Supplement: S5 Table — (S5_Table.XLSX) [file ppat.1013724.s013.xlsx]

## Sheet: S5 Table_Primer list
Primer	Sequence 5'-->3'	Application	Template DNA
To construct pAR01 encoding SLCT-4△D2 end
LCF1361	ggaaaaaataataagagctctataatgttgggaggaatttaag	Gibson primer - Forward primer SLCT-4 LMW	pRPF233.2
LCF1368	ttagttattactgggcttccatctgcaaattgaagacc	Gibson primer - Reverse primer at the end of middle part of SLCT-4 LMW D2 domain	pRPF233.2
LCF1367	caggtcttcaatttgcagatggaagcccagtaataactaaac	Gibson primer - Forward primer at the end of SLCT-4 LMW D2 domain	pRPF233.2
LCF1364	actggcggccgttactagtgggatccttacatacttaataaatc	Gibson primer - Reverse primer at the end of SLCT-4	pRPF233.2
To construct pAR03 encoding SLCT-4△D2 start
LCF1361	ggaaaaaataataagagctctataatgttgggaggaatttaag	Gibson primer - Forward primer SLCT-4 LMW	pRPF233.2
AR06	cttggagctgtattttttgctggagagcttattaagaaatc	Gibson primer - Reverse primer at the end of SLCT-4 LMW D1 domain	pRPF233.2
AR07	atttcttaataagctctccagcaaaaaatacagctccaag	Gibson primer - Forward primer at begining of middle part of SLCT-4 LMW D2 domain	pRPF233.2
LCF1364	actggcggccgttactagtgggatccttacatacttaataaatc	Gibson primer - Reverse primer at the end of SLCT-4	pRPF233.2
To construct pAR04.2 encoding SLCT-4△D2 middle
LCF1361	ggaaaaaataataagagctctataatgttgggaggaatttaag	Gibson primer - Forward primer SLCT-4 LMW	pRPF233.2
AR24	acaattttttctgtttttcctcccggagtaccagcattttc	Gibson primer - Reverse primer at the end of begining part of SLCT-4 LMW D2 domain	pRPF233.2
AR25	aaaatgctggtactccgggaggaaaaacagaaaaaattgttaaattag	Gibson primer - Forward primer at the begining of the end part of SLCT-4 LMW D2 domain	pRPF233.2
AR33	actggcggccgttactagtg	Gibson primer - Reverse primer at the end of SLCT-4	pRPF233.2
To construct pAR05.2 encoding SLCT-10△D2
LCF1361	ggaaaaaataataagagctctataatgttgggaggaatttaag	Gibson primer - Forward primer SLCT-4 LMW	pRPF233.2
AR22	gtagttttagtaccaggatcaccataagtaattttaaaatctacatatttt	Gibson primer - Reverse primer at the end of first D1 from SLCT-10	pJAK003.2
AR23	gattttaaaattacttatggtgatcctggtactaaaactactg	Gibson primer - Forward primer at the begining of second D1 from SLCT-10	pJAK003.2
AR21	ctggcggccgttactagtggatccttacatatc	Gibson primer - Reverse primer at the end of SLCT-10	pJAK003.2
To construct pAR06.2 encoding SLCT-L4/H11
LCF1786	ggctaccgtctctccacgagctctataatgttggg	Golden gate primer - Forward primer SLCT-4 LMW	pRPF233.2
LCF1793	ggctaccgtctccattctaagtttagttattactggg	Golden gate primer - Reverse primer SLCT-4 LMW	pRPF233.2
LCF1794	ggctaccgtctccgaatattggcagctagtgaaaaaacag	Golden gate primer - Forward primer SLCT-11 HMW (with LID)	pAAM013.2
LCF1795	ggctaccgtctcgactattacatatctaataaatcttttattttgtttataac	Golden gate primer - Reverse primer SLCT-11 HMW	pAAM013.2
To construct pAR07.2 encoding SLCT-L10/H4
AR26	aggaaaaaataataagagctctaatg	Gibson primer - Forward primer begining of SLCT-11 LMW	pAAM013.2
AR27	ctattgtctcttcttttgcatttactactttaatttcaacagttttag	Gibson primer - Reverse primer end of SLCT-11 LMW (without LID)	pAAM013.2
AR28	actgttgaaattaaagtagtaaatgcaaaagaagagacaatagatattg	Gibson primer - Forward primer begining of SLCT-4 LID (extension homology with SLCT-11 LID)	pRPF233.2
AR33	actggcggccgttactagtg	Gibson primer - Reverse primer at the end of SLCT-4	pRPF233.2
To construct pAR08.2 encoding SLCT-L10/H14
LCF1361	ggaaaaaataataagagctctataatgttgggaggaatttaag	Gibson primer - Forward primer SLCT-4 LMW	pRPF233.2
AR29	attgtctcttcttttgcatttatcactctaacagtagttttagtacc	Gibson primer - Reverse primer end of SLCT-10 LMW (without LID)	pJAK003.2
AR30	aaactactgttagagtgataaatgcaaaagaagagacaatagatattg	Gibson primer - Forward primer begining of SLCT-4 LID (extension homology with SLCT-10 LID)	pRPF233.2
AR33	actggcggccgttactagtg	Gibson primer - Reverse primer at the end of SLCT-4	pRPF233.2
S5 Table. Primer list.
To construct pAR09.2 encoding SLCT-L4/H10
LCF1786	ggctaccgtctctccacgagctctataatgttggg	Golden gate primer - Forward primer SLCT-4 LMW	pRPF233.2
LCF1790	ggctaccgtctctctttcaatattctaagtttagttattactgg	Golden gate primer - Reverse primer SLCT-4 LMW	pRPF233.2
LCF1791	ggctaccgtctctaaagctgttgaaaaaacaatag	Golden gate primer - Forward primer SLCT-10 HMW (with LID)	pJAK003.2
LCF1792	ggctaccgtctcaactattacatatctaataaatcttttaatttgc	Golden gate primer - Reverse primer SLCT-10 HMW	pJAK003.2
To construct pAR10 encoding SLCT-6△D2
LCF1361	ggaaaaaataataagagctctataatgttgggaggaatttaag	Gibson primer - Forward primer SLCT-4 LMW	pRPF233.2
AR31	tatgcatgtgatgttgcagtaacataagttatatcaaaatctacataatc	Gibson primer - Reverse primer at the end of first D1 from SLCT-6	pJAK018.2
AR32	gattttgatataacttatgttactgcaacatcacatgcatatg	Gibson primer - Forward primer at the begining of second D1 from SLCT-6	pJAK018.2
AR33	actggcggccgttactagtg	Gibson primer - Reverse primer at the end of SLCT-4	pRPF233.2
To construct pAR11 encoding SLCT-L6/H4
LCF1361	ggaaaaaataataagagctctataatgttgggaggaatttaag	Gibson primer - Forward primer SLCT-4 LMW	pRPF233.2
AR34	ctattgtctcttcttttgcatttatgactcttacatatgcatgtgatg	Gibson primer - Reverse primer end of SlpA6 LMW (without LID)	pJAK018.2
AR35	acatgcatatgtaagagtcataaatgcaaaagaagagacaatagatattg	Gibson primer - Forward primer begining of SlpA4 LID (extension homology with SlpA6 LID)	pRPF233.2
AR33	actggcggccgttactagtg	Gibson primer - Reverse primer at the end of SLCT-4	pRPF233.2
To construct pAR12 encoding SLCT-8△D2
LCF1361	ggaaaaaataataagagctctataatgttgggaggaatttaag	Gibson primer - Forward primer at the begining of SLCT-4	pRPF233.2
AR36	tttactgaatcactacttggattataacttatttcaaagtctacatac	Gibson primer - Reverse primer at the end of first D1 from SLCT-8	pJAK019.2
AR37	gactttgaaataagttataatccaagtagtgattcagtaaatg	Gibson primer - Forward primer at the begining of second D1 from SLCT-8	pJAK019.2
AR33	actggcggccgttactagtg	Gibson primer - Reverse primer at the end of SLCT-4	pRPF233.2
To construct pAR18 encoding SLCT-L4/H6
LCF1786	ggctaccgtctctccacgagctctataatgttggg	Golden gate primer - Forward primer SLCT-4 LMW	pRPF233.2
LCF1787	ggctaccgtctcctctttagcattcaatattctaagtttagttattactgg	Golden gate primer - Reverse primer SLCT-4 LMW	pRPF233.2
LCF1788	ggctaccgtctccaagagcaaacaatagacttag	Golden gate primer - Reverse primer SLCT-4 LMW	pRPF233.2
LCF1789	ggctaccgtctccactattacatatctaataaatcttttattttatttattactg	Golden gate primer - Forward primer SLCT-6 HMW	pJAK018.2
To construct pAR20 encoding SLCT-L8/H4
LCF1796	ggctaccgtctctccacgagctctataatgttggg	Golden gate primer - Forward primer SLCT-8 LMW	pJAK019.2
LCF1797	ggctaccgtctcgtcttttgcatttataattctaacatttactgaatcac	Golden gate primer - Reverse primer SLCT-8 LMW	pJAK019.2
LCF1798	ggctaccgtctcgaagaagagacaatagatattgatg	Golden gate primer - Forward primer SLCT-4 HMW	pRPF233.2
LCF1501	ggctaccgtctctactattacatacttaataaatcttttaatttatttataactgaagtag	Golden gate primer - Reverse primer at the end of SLCT-4	pRPF233.2
To construct pAR21 encoding SLCT-L4/H8
LCF1786	ggctaccgtctctccacgagctctataatgttggg	Golden gate primer - Forward primer SLCT-4 LMW	pRPF233.2
LCF1799	ggctaccgtctcctttgcattcaatattctaagtttagttattactgg	Golden gate primer - Reverse primer SLCT-4 LMW	pRPF233.2
LCF1800	ggctaccgtctcccaaaagaaataacaatagatcttgatg	Golden gate primer - Forward primer SLCT-8 HMW	pJAK019.2
LCF1801	ggctaccgtctcgactattacatatttaataaatctttaagcttagttac	Golden gate primer - Reverse primer SLCT-8 HMW	pJAK019.2
To construct pAR23 encoding SLCT-H4
LCF1786	ggctaccgtctctccacgagctctataatgttggg	Golden gate primer - Forward primer SLCT-4 LMW	pRPF233.2
LCF1822	ggctaccgtctcctcttttgcatttttcgacatatcttctgc	Golden gate primer - Reverse primer SLCT-4 signal peptide	pRPF233.2
LCF1823	ggctaccgtctccaagaagagacaatagatattgatg	Golden gate primer - Forward primer SLCT-4 HMW	pRPF233.2
LCF1501	ggctaccgtctctactattacatacttaataaatcttttaatttatttataactgaagtag	Golden gate primer - Reverse primer at the end of SLCT-4	pRPF233.2
To construct pAR24 encoding SLCT-H8
LCF1796	ggctaccgtctctccacgagctctataatgttggg	Golden gate primer - Forward primer SLCT-8 LMW	pJAK019.2
LCF1846	ggctaccgtctcatcttttgcattattagcaaatacaggagc	Golden gate primer - Reverse primer SLCT-8 signal peptide	pJAK019.2
LCF1847	ggctaccgtctcaaagaaataacaatagatcttgatg	Golden gate primer - Forward primer SLCT-8 HMW	pJAK019.2
LCF1801	ggctaccgtctcgactattacatatttaataaatctttaagcttagttac	Golden gate primer - Reverse primer SLCT-8 HMW	pJAK019.2
To construct pAR17 for slpA deletetion by endogenous CRISPR-Cas allelic exchange
AR53	tattttggggttttagattaactatatggaatgtaaatgtagataaagatggtaaagtattaactggttctgatagttttagattaactatatggaatgtaaatctataagtt	Spacer targeting the coding strand targetting HMW SLCT-4	pRPF233.2
AR54	aacttatagatttacattccatatagttaatctaaaactatcagaaccagttaatactttaccatctttatctacatttacattccatatagttaatctaaaaccccaaaata	Spacer targeting the coding strand targetting HMW SLCT-4	pRPF233.2
AR50	gctcggcggggatcgatcccgaggagataataagtaatgatttag	Gibson primer - Forward primer for homology arm upstream SLCT-4	pRPF233.2
AR51	ttttatattattatatttatattcttaaattcctcccaac	Gibson primer - Reverse primer for homology arm upstream SLCT-4	pRPF233.2
AR52	ttcttaaattcctcccaacaaatataaatataataatataaaaaggcttc	Gibson primer - Forward primer for homology arm dowstream SCLT-4	pRPF233.2
AR39	gaaaaactgccgggtacgtacccctcttcctgtaaattcgtcaactatc	Gibson primer - Reverse primer for homology arm downstream SLCT-4	pRPF233.2
SLCT specific primers to verify SLCT cloning
LCF721	CACCTCCTTTTTGACTTTAAGCCTACG	Forward primer in pRPF144E or pRPF144.gg backbone upstream Pcwp2 promoter region	pRPF144E or pRPF144.gg
LCF1137	GTTATTACTGGGCTTCCAGATTG	Reverse SLCT-4 specific primer	pRPF233.2
LCF1138	AATGTAGTATCAGCTGCTAAGG	Reverse SLCT-6 specific primer	pJAK018.2
LCF1141	CTGGATATTTACCAGCACCTATTG	Reverse SLCT-8 specific primer	pJAK019.2
LCF1143	CTTCAGATCCTGCTGCTACTTC	Reverse SLCT-10 specific primer	pJAK003.2
LCF1144	GGTGTATTACCATATGCAGTTCC	Reverse SLCT-11 specific primer	pAAM013.2
LCF685	CCAAGGAGCTAAAGAGGTCCCTAGC	Reverse primer in pRPF144E or pRPF144.gg backbone dowstream SLCT cloning site	pRPF144E or pRPF144.gg
To construct pRPF144.gg
LCF1448	NNNNNNGTCGACtgaaaatataaaaaccacagattgatac	Forward primer for PCR mutagenesis to turn a natural BsaI site in pRPF144E into SalI site	pRPF144E
LCF1449	NNNNNNGtcgacGGTCAGATCTGCAGAATTCG	Reverse primer for PCR mutagenesis to turn a natural BsaI site in PRPF144E into SalI site	pRPF144E
LCF1450	CCGAGCGGTCTCCCGCTTCCTC	Forward primer for addition of BsaI sites upstream catP in pRPF144E	pRPF144E
LCF1451	GGGATCGGTCTCGGGTACGTACCCG	Reverse primer for addition of BsaI sites upstream catP in pRPF144E	pRPF144E
LCF1454	ggctaccgtctcCTAGTAACGGCCGCCAG	Forward primer for insertion of BsmBI sites downstream of Pcwp2 promoter region	pRPF144E
LCF1455	tagccacgtctcgGTGGATCCTTATTATTTTTTCCTTATTTACC	Reverse primer for insertion of BsmBI sites downstream of Pcwp2 promoter region	pRPF144E
