# Supplementary material for: Structural determinants of SlpA-mediated phage recognition in Clostridioides difficile
Source: PLoS Pathog. 2025 Nov 26;21(11):e1013724. doi: 10.1371/journal.ppat.1013724 (PMC12680318; doi:10.1371/journal.ppat.1013724)
Supplement: S6 Table — (S6_Table.XLSX) [file ppat.1013724.s014.xlsx]

## Sheet: S6 table_SLCT sequences
S6 Table. Amino acid sequences of SLCTs used in this study
SLCT	Amino acid sequence
4	MNKKNIAIAMSGLTVLASAAPVFAAEDMSKVETGDQGYTVVQSKYKKAVEQLQKGLLDGSITEIKIFFEGTLASTIKVGAELSAEDASKLLFTQVDNKLDNLGDGDYVDFLISSPAEGDKVTTSKLVALKNLTGGTSAIKVATSSIIGEVENAGTPGAKNTAPSSAAVMSMSDVFDTAFTDSTETAVKLTIKDAMKTKKFGLVDGTTYSTGLQFADGKTEKIVKLGDSDTINLAKELIITPASANDQAATIEFAKPTTQSGSPVITKLRILNAKEETIDIDASSSKTAQDLAKKYVFNKTDLNTLYRVLNGDEADTNRLVEEVSGKYQVVLYPEGKRVTTKSAAKASIADENSPVKLTLKSDKKKDLKDYVDDLRTYNNGYSNAIEVAGEDRIETAIAL…
4△D2	MNKKNIAIAMSGLTVLASAAPVFAAEDMSKVETGDQGYTVVQSKYKKAVEQLQKGLLDGSITEIKIFFEGTLASTIKVGAELSAEDASKLLFTQVDNKLDNLGDGDYVDFLISSPGSPVITKLRILNAKEETIDIDASSSKTAQDLAKKYVFNKTDLNTLYRVLNGDEADTNRLVEEVSGKYQVVLYPEGKRVTTKSAAKASIADENSPVKLTLKSDKKKDLKDYVDDLRTYNNGYSNAIEVAGEDRIETAIALSQKYYNSDDENAIFRDSVDNVVLVGGNAIVDGLVASPLASEKKAPLLLTSKDKLDSSVKAEIKRVMNIKSTTGINTSKKVYLAGGVNSISKEVENELKDMGLKVTRLAGDDRYETSLKIADEVGLDNDKAFVVGGTGLADAMSIA…
4△D2start	MNKKNIAIAMSGLTVLASAAPVFAAEDMSKVETGDQGYTVVQSKYKKAVEQLQKGLLDGSITEIKIFFEGTLASTIKVGAELSAEDASKLLFTQVDNKLDNLGDGDYVDFLISSPAKNTAPSSAAVMSMSDVFDTAFTDSTETAVKLTIKDAMKTKKFGLVDGTTYSTGLQFADGKTEKIVKLGDSDTINLAKELIITPASANDQAATIEFAKPTTQSGSPVITKLRILNAKEETIDIDASSSKTAQDLAKKYVFNKTDLNTLYRVLNGDEADTNRLVEEVSGKYQVVLYPEGKRVTTKSAAKASIADENSPVKLTLKSDKKKDLKDYVDDLRTYNNGYSNAIEVAGEDRIETAIALSQKYYNSDDENAIFRDSVDNVVLVGGNAIVDGLVASPLASEK…
4△D2middle	MNKKNIAIAMSGLTVLASAAPVFAAEDMSKVETGDQGYTVVQSKYKKAVEQLQKGLLDGSITEIKIFFEGTLASTIKVGAELSAEDASKLLFTQVDNKLDNLGDGDYVDFLISSPAEGDKVTTSKLVALKNLTGGTSAIKVATSSIIGEVENAGTPGGKTEKIVKLGDSDTINLAKELIITPASANDQAATIEFAKPTTQSGSPVITKLRILNAKEETIDIDASSSKTAQDLAKKYVFNKTDLNTLYRVLNGDEADTNRLVEEVSGKYQVVLYPEGKRVTTKSAAKASIADENSPVKLTLKSDKKKDLKDYVDDLRTYNNGYSNAIEVAGEDRIETAIALSQKYYNSDDENAIFRDSVDNVVLVGGNAIVDGLVASPLASEKKAPLLLTSKDKLDSSVK…
4△D2end	MNKKNIAIAMSGLTVLASAAPVFAAEDMSKVETGDQGYTVVQSKYKKAVEQLQKGLLDGSITEIKIFFEGTLASTIKVGAELSAEDASKLLFTQVDNKLDNLGDGDYVDFLISSPAEGDKVTTSKLVALKNLTGGTSAIKVATSSIIGEVENAGTPGAKNTAPSSAAVMSMSDVFDTAFTDSTETAVKLTIKDAMKTKKFGLVDGTTYSTGLQFADGGSPVITKLRILNAKEETIDIDASSSKTAQDLAKKYVFNKTDLNTLYRVLNGDEADTNRLVEEVSGKYQVVLYPEGKRVTTKSAAKASIADENSPVKLTLKSDKKKDLKDYVDDLRTYNNGYSNAIEVAGEDRIETAIALSQKYYNSDDENAIFRDSVDNVVLVGGNAIVDGLVASPLASEKK…
6	MNKKNLAMAMAAVTVVGSAAPVFAAQTDYQNTYTVVQSKYEKALKDIQKGITDKKITEVGISYEGKPVTTITVANMDTTGTTSTKEELASALLKTTVNDKLDNLGDGDYVDFDITYVGAADALTAGDLNAFKAALAADTTLKIPVASTTKFGAVVLGTGDTKLDPASSAVNVSTAIEANIVGNTLTVSKKASDATKIGKEDEDNSTATDVTFKDDAKISVSVGDPKIDLAKSFAFDDTTGKLDGIVEKENTATSHAYVRVINAKEQTIDLDASSYKSAEDLAKAYAFDVNELKTLYTEIEAYQKDSNNKTDKVQIVDGKYQTILYAEGKRLTTKSATQASKLADENSPLKLVIKADKLKDLKDYVEDLRNANNGYSNTVTVAGDDRIETAIELSSKYYN…
6△D2	MNKKNLAMAMAAVTVVGSAAPVFAAQTDYQNTYTVVQSKYEKALKDIQKGITDKKITEVGISYEGKPVTTITVANMDTTGTTSTKEELASALLKTTVNDKLDNLGDGDYVDFDITYVTATSHAYVRVINAKEQTIDLDASSYKSAEDLAKAYAFDVNELKTLYTEIEAYQKDSNNKTDKVQIVDGKYQTILYAEGKRLTTKSATQASKLADENSPLKLVIKADKLKDLKDYVEDLRNANNGYSNTVTVAGDDRIETAIELSSKYYNNSDEDNAITEDAVNNVVLVGSQAIVDGLVASPLASEKKAPLLLTSKDKLDSNVKSEIKRVMNLKTTTGINNSKKVYLAGGVNSISKEVENELKDMGLKVTRLSGDDRYATSLEIADEIGLDDDKAFVVGGTGL…
L6/H4	MNKKNLAMAMAAVTVVGSAAPVFAAQTDYQNTYTVVQSKYEKALKDIQKGITDKKITEVGISYEGKPVTTITVANMDTTGTTSTKEELASALLKTTVNDKLDNLGDGDYVDFDITYVGAADALTAGDLNAFKAALAADTTLKIPVASTTKFGAVVLGTGDTKLDPASSAVNVSTAIEANIVGNTLTVSKKASDATKIGKEDEDNSTATDVTFKDDAKISVSVGDPKIDLAKSFAFDDTTGKLDGIVEKENTATSHAYVRVINAKEETIDIDASSSKTAQDLAKKYVFNKTDLNTLYRVLNGDEADTNRLVEEVSGKYQVVLYPEGKRVTTKSAAKASIADENSPVKLTLKSDKKKDLKDYVDDLRTYNNGYSNAIEVAGEDRIETAIALSQKYYNSDDE…
L4/H6	MNKKNIAIAMSGLTVLASAAPVFAAEDMSKVETGDQGYTVVQSKYKKAVEQLQKGLLDGSITEIKIFFEGTLASTIKVGAELSAEDASKLLFTQVDNKLDNLGDGDYVDFLISSPAEGDKVTTSKLVALKNLTGGTSAIKVATSSIIGEVENAGTPGAKNTAPSSAAVMSMSDVFDTAFTDSTETAVKLTIKDAMKTKKFGLVDGTTYSTGLQFADGKTEKIVKLGDSDTINLAKELIITPASANDQAATIEFAKPTTQSGSPVITKLRILNAKEQTIDLDASSYKSAEDLAKAYAFDVNELKTLYTEIEAYQKDSNNKTDKVQIVDGKYQTILYAEGKRLTTKSATQASKLADENSPLKLVIKADKLKDLKDYVEDLRNANNGYSNTVTVAGDDRIET…
8	MNKKNIAIAMSGLTVLASAAPVFANVVTGSEGYTVSQKDYKKAVKQIQDGIKKNIITSINIYFDGTKVSTVNVAGDQDARDKIADDFNNTVEGKLDSLGDGKYVDFEISYNKGIEEYTKTELENYKKLLDNKVVIPKASGVNPGAVKEKSGSADEAVAADNDIKGSDLYNTTVEADTTNGGYKLSITAKTISDVKYGTIGAGKYPDAKVITATGTDALVKGKTVDISASYALEASTGNVSGLSLTDTNPSSDSVNVRIINAKEITIDLDASSYDSAESLAKKYVFKPSTLTSIYTDIEAGNIERVNGKYQVEIFADGKRLNTLSAVNSTIADPDSTAKVIIKADKLKDLKDYVDDLKTYNNGYSNSTNVSGDDRIETAIALSEKYYNSDDDNALFEKEV…
8△D2	MNKKNIAIAMSGLTVLASAAPVFANVVTGSEGYTVSQKDYKKAVKQIQDGIKKNIITSINIYFDGTKVSTVNVAGDQDARDKIADDFNNTVEGKLDSLGDGKYVDFEISYNPSSDSVNVRIINAKEITIDLDASSYDSAESLAKKYVFKPSTLTSIYTDIEAGNIERVNGKYQVEIFADGKRLNTLSAVNSTIADPDSTAKVIIKADKLKDLKDYVDDLKTYNNGYSNSTNVSGDDRIETAIALSEKYYNSDDDNALFEKEVNSVVLVGSNAIVDGLVASPLAAEKKAPLLLTSKDKLDSNVKSEIKRVMNLKNTVGVNSSKKVYLAGGVNSISKDVENELKDMGLKVTRLAGDDRYATSLEIADEIGLDNDKAFVVGGTGLADAMSIAPVASKLESGE…
L8/H4	MNKKNIAIAMSGLTVLASAAPVFANVVTGSEGYTVSQKDYKKAVKQIQDGIKKNIITSINIYFDGTKVSTVNVAGDQDARDKIADDFNNTVEGKLDSLGDGKYVDFEISYNKGIEEYTKTELENYKKLLDNKVVIPKASGVNPGAVKEKSGSADEAVAADNDIKGSDLYNTTVEADTTNGGYKLSITAKTISDVKYGTIGAGKYPDAKVITATGTDALVKGKTVDISASYALEASTGNVSGLSLTDTNPSSDSVNVRIINAKEETIDIDASSSKTAQDLAKKYVFNKTDLNTLYRVLNGDEADTNRLVEEVSGKYQVVLYPEGKRVTTKSAAKASIADENSPVKLTLKSDKKKDLKDYVDDLRTYNNGYSNAIEVAGEDRIETAIALSQKYYNSDDENA…
L4/H8	MNKKNIAIAMSGLTVLASAAPVFAAEDMSKVETGDQGYTVVQSKYKKAVEQLQKGLLDGSITEIKIFFEGTLASTIKVGAELSAEDASKLLFTQVDNKLDNLGDGDYVDFLISSPAEGDKVTTSKLVALKNLTGGTSAIKVATSSIIGEVENAGTPGAKNTAPSSAAVMSMSDVFDTAFTDSTETAVKLTIKDAMKTKKFGLVDGTTYSTGLQFADGKTEKIVKLGDSDTINLAKELIITPASANDQAATIEFAKPTTQSGSPVITKLRILNAKEITIDLDASSYDSAESLAKKYVFKPSTLTSIYTDIEAGNIERVNGKYQVEIFADGKRLNTLSAVNSTIADPDSTAKVIIKADKLKDLKDYVDDLKTYNNGYSNSTNVSGDDRIETAIALSEKYYN…
10	MNKKNLAMAMAAVTVVGSAAPIFADTTVKEEGYTVVQDKYEKLLKELKAKIKDGTITSVGVEFDGKPITTLAPKADGSDKDAIAEQLETLTKNQLKGLGDGKYVDFKITYGAKAEVPAASLSADDIQKYADQINASEKILVEVAAGSEAGIAKFDSVNNKVIAGDAPLKVKDAVKATVTTNGSNKKVLTISAAAGLSGFSYGTLKDTGASLSDVDAITLDTTNATITEGDTKVLDFDNSFKFNESTKKVGSLVTPNTTNTPADPGTKTTVRVIKAVEKTIDVSSNSTTKAKDLAKQYVFTDVSDTDPESLSYMLKNINDGKVAVKNSDGDYEVTIFPEGKRLNTLSASSAKTILGDKDTPAKIVLKASTTKKLADYIDDLITYNNSYSNVQTVAGSDRI…
10△D2	MNKKNLAMAMAAVTVVGSAAPIFADTTVKEEGYTVVQDKYEKLLKELKAKIKDGTITSVGVEFDGKPITTLAPKADGSDKDAIAEQLETLTKNQLKGLGDGKYVDFKITYGDPGTKTTVRVIKAVEKTIDVSSNSTTKAKDLAKQYVFTDVSDTDPESLSYMLKNINDGKVAVKNSDGDYEVTIFPEGKRLNTLSASSAKTILGDKDTPAKIVLKASTTKKLADYIDDLITYNNSYSNVQTVAGSDRIETAIELSRKYYNSTDKNALYGDPVNNVVLVGSQAIVDGLVASPLAAEKDAPLLLSSKDKLDSSTRAEIKRVMDLNSSTGIKNNKEVFIAGGVNSISKDVENELKDMGLKVTRLSGDDRYETSLAIADEIDINDKAYVVGGTGLADAMSIAP…
L10/H4	MNKKNLAMAMAAVTVVGSAAPIFADTTVKEEGYTVVQDKYEKLLKELKAKIKDGTITSVGVEFDGKPITTLAPKADGSDKDAIAEQLETLTKNQLKGLGDGKYVDFKITYGAKAEVPAASLSADDIQKYADQINASEKILVEVAAGSEAGIAKFDSVNNKVIAGDAPLKVKDAVKATVTTNGSNKKVLTISAAAGLSGFSYGTLKDTGASLSDVDAITLDTTNATITEGDTKVLDFDNSFKFNESTKKVGSLVTPNTTNTPADPGTKTTVRVINAKEETIDIDASSSKTAQDLAKKYVFNKTDLNTLYRVLNGDEADTNRLVEEVSGKYQVVLYPEGKRVTTKSAAKASIADENSPVKLTLKSDKKKDLKDYVDDLRTYNNGYSNAIEVAGEDRIETAI…
L4/H10	MNKKNIAIAMSGLTVLASAAPVFAAEDMSKVETGDQGYTVVQSKYKKAVEQLQKGLLDGSITEIKIFFEGTLASTIKVGAELSAEDASKLLFTQVDNKLDNLGDGDYVDFLISSPAEGDKVTTSKLVALKNLTGGTSAIKVATSSIIGEVENAGTPGAKNTAPSSAAVMSMSDVFDTAFTDSTETAVKLTIKDAMKTKKFGLVDGTTYSTGLQFADGKTEKIVKLGDSDTINLAKELIITPASANDQAATIEFAKPTTQSGSPVITKLRILKAVEKTIDVSSNSTTKAKDLAKQYVFTDVSDTDPESLSYMLKNINDGKVAVKNSDGDYEVTIFPEGKRLNTLSASSAKTILGDKDTPAKIVLKASTTKKLADYIDDLITYNNSYSNVQTVAGSDRIET…
11	MKKRNLAMAMAAVTVVGSAAPVFAAASDVISLQDGTNDKYTVSNTKASDLVKDILAAQNLTTGAVILNKDTKVTFYDANEKDSSTPTGDKKVYSEQTLTTANGNEDYVKTTLKNLDAGEYAIIDLTYNNAKTVEIKVVAASEKTVVVSSDAKNSAKDIAEKYVFEDKDLENALKTINASDFSKTDSYYQVVLYPKGKRLQGFSTYRATNYNEGTAYGNTPVILTLKSTSKSNLKTAVEELQKLNASYSNTTTLAGDDRIQTAIEISKEYYNNDGEKSDHSADVKENVKNVVLVGANALVDGLVAAPLAAEKDAPLLLTSKDKLDSSVKSEIKRVLDLKTSTEVTGKTVYIAGGVNSVSKEVVTELESMGLKVERFSGDDRYETSLKIADEIGLDNDKAY…
L11/H4	MKKRNLAMAMAAVTVVGSAAPVFAAASDVISLQDGTNDKYTVSNTKASDLVKDILAAQNLTTGAVILNKDTKVTFYDANEKDSSTPTGDKKVYSEQTLTTANGNEDYVKTTLKNLDAGEYAIIDLTYNNAKTVEIKVVNAKEETIDIDASSSKTAQDLAKKYVFNKTDLNTLYRVLNGDEADTNRLVEEVSGKYQVVLYPEGKRVTTKSAAKASIADENSPVKLTLKSDKKKDLKDYVDDLRTYNNGYSNAIEVAGEDRIETAIALSQKYYNSDDENAIFRDSVDNVVLVGGNAIVDGLVASPLASEKKAPLLLTSKDKLDSSVKAEIKRVMNIKSTTGINTSKKVYLAGGVNSISKEVENELKDMGLKVTRLAGDDRYETSLKIADEVGLDNDKAFVV…
L4/H11	MNKKNIAIAMSGLTVLASAAPVFAAEDMSKVETGDQGYTVVQSKYKKAVEQLQKGLLDGSITEIKIFFEGTLASTIKVGAELSAEDASKLLFTQVDNKLDNLGDGDYVDFLISSPAEGDKVTTSKLVALKNLTGGTSAIKVATSSIIGEVENAGTPGAKNTAPSSAAVMSMSDVFDTAFTDSTETAVKLTIKDAMKTKKFGLVDGTTYSTGLQFADGKTEKIVKLGDSDTINLAKELIITPASANDQAATIEFAKPTTQSGSPVITKLRILAASEKTVVVSSDAKNSAKDIAEKYVFEDKDLENALKTINASDFSKTDSYYQVVLYPKGKRLQGFSTYRATNYNEGTAYGNTPVILTLKSTSKSNLKTAVEELQKLNASYSNTTTLAGDDRIQTAIEIS…
H4	MNKKNIAIAMSGLTVLASAAPVFAAEDMSKNAKEETIDIDASSSKTAQDLAKKYVFNKTDLNTLYRVLNGDEADTNRLVEEVSGKYQVVLYPEGKRVTTKSAAKASIADENSPVKLTLKSDKKKDLKDYVDDLRTYNNGYSNAIEVAGEDRIETAIALSQKYYNSDDENAIFRDSVDNVVLVGGNAIVDGLVASPLASEKKAPLLLTSKDKLDSSVKAEIKRVMNIKSTTGINTSKKVYLAGGVNSISKEVENELKDMGLKVTRLAGDDRYETSLKIADEVGLDNDKAFVVGGTGLADAMSIAPVASQLRNANGKMDLADGDATPIVVVDGKAKTINDDVKDFLDDSQVDIIGGENSVSKDVENAIDDATGKSPDRYSGDDRQATNAKVIKESSYYQDN…
H8	MNKKNIAIAMSGLTVLASAAPVFANNAKEITIDLDASSYDSAESLAKKYVFKPSTLTSIYTDIEAGNIERVNGKYQVEIFADGKRLNTLSAVNSTIADPDSTAKVIIKADKLKDLKDYVDDLKTYNNGYSNSTNVSGDDRIETAIALSEKYYNSDDDNALFEKEVNSVVLVGSNAIVDGLVASPLAAEKKAPLLLTSKDKLDSNVKSEIKRVMNLKNTVGVNSSKKVYLAGGVNSISKDVENELKDMGLKVTRLAGDDRYATSLEIADEIGLDNDKAFVVGGTGLADAMSIAPVASKLESGEATPIVVVDGKAKTLSSDASDFLGNAQVDIIGGENSVSKDVERDIDDATGKSPERVSGDDRQATNAEVIKNSDYYEKGTVKNFFLAKDGSTKEDQLVD…
